# Supplementary material for: Revisiting the Most Stable Structures of the Benzene Dimer
Source: Int J Mol Sci. 2024 Jul 29;25(15):8272. doi: 10.3390/ijms25158272 (PMC11312267; doi:10.3390/ijms25158272)
Supplement: Supplementary file 1 [file ijms-25-08272-s001.zip]

Archive with 1 entries (1 files):
- ijms-3105440-supplementary.pdf
